# Supplementary material for: Prognostic and immunological significance of calcium-related gene signatures in renal clear cell carcinoma
Source: Front Pharmacol. 2022 Dec 14;13:1055841. doi: 10.3389/fphar.2022.1055841 (PMC9795407; doi:10.3389/fphar.2022.1055841)
Supplement: Supplementary file 1 [file Table2.XLSX]

## Sheet: Sheet1
Table S2. Clinical characteristics of patients included in TCGA-CPTAC dataset
cases.submitter_id	Type	futime	fustat	Gender	Age	Stage
C3L-00004	Tumor	384	0	male	73	III
C3L-00004	Normal	384	0	male	73	III
C3L-00010	Tumor	896	0	male	30	I
C3L-00010	Normal	896	0	male	30	I
C3L-00011	Tumor	229	1	female	64	IV
C3L-00011	Normal	229	1	female	64	IV
C3L-00026	Tumor	1769	0	female	66	I
C3L-00026	Normal	1769	0	female	66	I
C3L-00079	Tumor	245	1	male	49	III
C3L-00079	Normal	245	1	male	49	III
C3L-00088	Tumor	687	1	male	73	III
C3L-00088	Normal	687	1	male	73	III
C3L-00096	Tumor	68	1	male	53	IV
C3L-00096	Normal	68	1	male	53	IV
C3L-00097	Tumor	1735	0	male	59	I
C3L-00097	Normal	1735	0	male	59	I
C3L-00103	Tumor	1659	1	male	56	III
C3L-00103	Tumor	1659	1	male	56	III
C3L-00103	Tumor	1659	1	male	56	III
C3L-00103	Normal	1659	1	male	56	III
C3L-00165	Tumor	678	0	male	47	III
C3L-00165	Normal	678	0	male	47	III
C3L-00183	Tumor	227	0	female	34	III
C3L-00359	Tumor	1779	1	female	73	I
C3L-00360	Tumor	1780	0	male	72	II
C3L-00360	Normal	1780	0	male	72	II
C3L-00369	Tumor	91	1	male	90	III
C3L-00369	Tumor	91	1	male	90	III
C3L-00369	Tumor	91	1	male	90	III
C3L-00369	Normal	91	1	male	90	III
C3L-00416	Tumor	608	0	male	62	III
C3L-00416	Normal	608	0	male	62	III
C3L-00418	Tumor	1714	0	female	57	III
C3L-00418	Tumor	1714	0	female	57	III
C3L-00418	Tumor	1714	0	female	57	III
C3L-00418	Normal	1714	0	female	57	III
C3L-00447	Tumor	671	0	male	35	I
C3L-00447	Tumor	671	0	male	35	I
C3L-00447	Tumor	671	0	male	35	I
C3L-00447	Normal	671	0	male	35	I
C3L-00448	Tumor	1758	0	male	66	I
C3L-00448	Normal	1758	0	male	66	I
C3L-00561	Tumor	1796	0	male	50	III
C3L-00561	Normal	1796	0	male	50	III
C3L-00581	Tumor	1230	1	male	52	II
C3L-00581	Tumor	1230	1	male	52	II
C3L-00581	Tumor	1230	1	male	52	II
C3L-00581	Normal	1230	1	male	52	II
C3L-00583	Tumor	301	0	male	55	I
C3L-00583	Tumor	301	0	male	55	I
C3L-00583	Tumor	301	0	male	55	I
C3L-00583	Normal	301	0	male	55	I
C3L-00606	Tumor	1045	1	female	75	III
C3L-00606	Tumor	1045	1	female	75	III
C3L-00606	Tumor	1045	1	female	75	III
C3L-00606	Normal	1045	1	female	75	III
C3L-00607	Tumor	768	1	male	66	III
C3L-00607	Normal	768	1	male	66	III
C3L-00610	Tumor	1093	0	female	57	I
C3L-00765	Tumor	1098	0	female	61	I
C3L-00766	Tumor	266	0	female	57	I
C3L-00789	Tumor	1037	0	female	31	I
C3L-00790	Tumor	441	0	male	44	I
C3L-00791	Tumor	708	0	male	76	III
C3L-00792	Tumor	1094	0	female	90	II
C3L-00796	Tumor	333	0	male	67	I
C3L-00799	Tumor	495	0	male	41	I
C3L-00800	Tumor	344	0	male	41	I
C3L-00812	Tumor	8	0	male	74	I
C3L-00813	Tumor	5	0	male	61	III
C3L-00814	Tumor	15	0	male	84	I
C3L-00814	Normal	15	0	male	84	I
C3L-00815	Tumor	981	0	female	79	I
C3L-00817	Tumor	966	0	male	81	I
C3L-00902	Tumor	1415	0	female	69	I
C3L-00902	Normal	1415	0	female	69	I
C3L-00907	Tumor	1369	0	male	55	I
C3L-00907	Tumor	1369	0	male	55	I
C3L-00907	Tumor	1369	0	male	55	I
C3L-00907	Normal	1369	0	male	55	I
C3L-00908	Tumor	1419	0	female	60	II
C3L-00908	Normal	1419	0	female	60	II
C3L-00910	Tumor	1426	0	female	75	I
C3L-00910	Normal	1426	0	female	75	I
C3L-00917	Tumor	1422	0	male	38	I
C3L-00917	Normal	1422	0	male	38	I
C3L-00966	Tumor	1129	0	female	60	I
C3L-00966	Normal	1129	0	female	60	I
C3L-00968	Tumor	529	1	male	62	IV
C3L-00968	Normal	529	1	male	62	IV
C3L-00969	Tumor	1139	0	male	41	IV
C3L-00969	Normal	1139	0	male	41	IV
C3L-00970	Tumor	415	0	male	56	IV
C3L-00970	Normal	415	0	male	56	IV
C3L-00976	Tumor	896	1	male	68	IV
C3L-00976	Normal	896	1	male	68	IV
C3L-00980	Tumor	271	0	male	63	I
C3L-00980	Normal	271	0	male	63	I
C3L-00981	Tumor	271	0	male	55	II
C3L-00981	Normal	271	0	male	55	II
C3L-00982	Tumor	294	0	male	64	I
C3L-00982	Normal	294	0	male	64	I
C3L-00991	Tumor	336	0	male	46	II
C3L-00991	Normal	336	0	male	46	II
C3L-01033	Tumor	1086	0	male	70	II
C3L-01034	Tumor	1105	0	male	68	I
C3L-01102	Tumor	12	0	male	47	I
C3L-01102	Normal	12	0	male	47	I
C3L-01106	Tumor	0	1	female	51	II
C3L-01106	Normal	0	1	female	51	II
C3L-01107	Tumor	446	0	male	44	I
C3L-01107	Normal	446	0	male	44	I
C3L-01281	Tumor	1423	0	male	67	IV
C3L-01281	Normal	1423	0	male	67	IV
C3L-01283	Tumor	735	0	male	37	I
C3L-01286	Tumor	1028	1	male	59	III
C3L-01286	Tumor	1028	1	male	59	III
C3L-01286	Tumor	1028	1	male	59	III
C3L-01286	Normal	1028	1	male	59	III
C3L-01287	Tumor	630	1	male	61	IV
C3L-01287	Tumor	630	1	male	61	IV
C3L-01287	Tumor	630	1	male	61	IV
C3L-01287	Normal	630	1	male	61	IV
C3L-01288	Tumor	1435	0	female	71	I
C3L-01302	Tumor	53	1	female	71	III
C3L-01302	Normal	53	1	female	71	III
C3L-01313	Tumor	1229	1	male	64	III
C3L-01313	Normal	1229	1	male	64	III
C3L-01352	Tumor	233	0	female	77	I
C3L-01459	Tumor	432	0	female	69	I
C3L-01462	Tumor	1157	0	male	69	I
C3L-01462	Normal	1157	0	male	69	I
C3L-01464	Tumor	1142	0	male	79	III
C3L-01464	Normal	1142	0	male	79	III
C3L-01465	Tumor	1037	0	male	68	IV
C3L-01470	Tumor	202	0	male	51	II
C3L-01553	Tumor	384	0	male	60	I
C3L-01557	Tumor	329	0	male	51	III
C3L-01560	Tumor	250	0	female	54	I
C3L-01603	Tumor	1354	0	male	64	I
C3L-01603	Tumor	1354	0	male	64	I
C3L-01603	Tumor	1354	0	male	64	I
C3L-01603	Normal	1354	0	male	64	I
C3L-01607	Tumor	1406	0	male	84	III
C3L-01607	Tumor	1406	0	male	84	III
C3L-01607	Tumor	1406	0	male	84	III
C3L-01607	Normal	1406	0	male	84	III
C3L-01665	Tumor	1170	1	male	68	III
C3L-01665	Normal	1170	1	male	68	III
C3L-01676	Tumor	489	0	male	54	II
C3L-01676	Normal	489	0	male	54	II
C3L-01681	Tumor	1448	0	male	76	III
C3L-01681	Normal	1448	0	male	76	III
C3L-01836	Tumor	1122	0	male	47	I
C3L-01836	Tumor	1122	0	male	47	I
C3L-01836	Tumor	1122	0	male	47	I
C3L-01836	Normal	1122	0	male	47	I
C3L-01861	Tumor	1419	0	male	58	I
C3L-01861	Tumor	1419	0	male	58	I
C3L-01861	Tumor	1419	0	male	58	I
C3L-01861	Normal	1419	0	male	58	I
C3L-01869	Tumor	1431	0	female	55	III
C3L-01869	Normal	1431	0	female	55	III
C3L-01882	Tumor	350	0	male	49	I
C3L-01882	Normal	350	0	male	49	I
C3L-01885	Tumor	342	0	male	68	I
C3L-01885	Normal	342	0	male	68	I
C3L-01929	Tumor	10	0	male	54	I
C3L-01951	Tumor	398	0	male	51	I
C3L-01952	Tumor	6	0	male	51	I
C3L-01954	Tumor	55	0	female	68	I
C3L-01958	Tumor	1268	0	male	62	III
C3L-01963	Tumor	13	0	female	64	II
C3L-01976	Tumor	366	0	female	65	I
C3L-01976	Normal	366	0	female	65	I
C3L-01978	Tumor	5	0	female	57	I
C3L-01978	Normal	5	0	female	57	I
C3L-02175	Tumor	20	0	female	49	I
C3L-02176	Tumor	306	0	female	79	I
C3L-02177	Tumor	13	0	male	52	I
C3L-02201	Tumor	1067	0	male	68	III
C3L-02202	Tumor	962	0	male	62	I
C3L-02208	Tumor	1080	0	male	69	I
C3L-02208	Normal	1080	0	male	69	I
C3L-02211	Tumor	330	1	female	57	I
C3L-02211	Normal	330	1	female	57	I
C3L-02214	Tumor	44	0	male	33	I
C3L-02220	Tumor	709	0	female	73	III
C3L-02220	Normal	709	0	female	73	III
C3L-02346	Tumor	999	1	male	70	III
C3L-02346	Normal	999	1	male	70	III
C3L-02352	Tumor	1419	0	female	68	I
C3L-02352	Normal	1419	0	female	68	I
C3L-02364	Tumor	1433	0	male	57	I
C3L-02364	Normal	1433	0	male	57	I
C3L-02544	Tumor	889	1	female	58	III
C3L-02544	Normal	889	1	female	58	III
C3L-02551	Tumor	1425	0	male	51	III
C3L-02551	Normal	1425	0	male	51	III
C3L-02553	Tumor	1433	0	male	57	I
C3L-02556	Tumor	562	0	male	86	III
C3L-02556	Normal	562	0	male	86	III
C3L-02841	Tumor	685	0	male	60	III
C3L-02841	Normal	685	0	male	60	III
C3L-02842	Tumor	566	0	female	68	I
C3L-02842	Normal	566	0	female	68	I
C3L-02856	Tumor	15	0	female	89	III
C3L-02857	Tumor	13	0	female	66	I
C3N-00148	Tumor	0	0	male	52	I
C3N-00148	Tumor	0	0	male	52	I
C3N-00148	Tumor	0	0	male	52	I
C3N-00148	Tumor	0	0	male	52	I
C3N-00148	Normal	0	0	male	52	I
C3N-00149	Tumor	0	0	female	68	IV
C3N-00149	Tumor	0	0	female	68	IV
C3N-00149	Tumor	0	0	female	68	IV
C3N-00149	Normal	0	0	female	68	IV
C3N-00150	Tumor	0	0	female	55	IV
C3N-00150	Tumor	0	0	female	55	IV
C3N-00150	Tumor	0	0	female	55	IV
C3N-00150	Tumor	0	0	female	55	IV
C3N-00150	Normal	0	0	female	55	IV
C3N-00154	Tumor	0	0	male	68	II
C3N-00168	Tumor	826	0	male	47	I
C3N-00168	Tumor	826	0	male	47	I
C3N-00168	Tumor	826	0	male	47	I
C3N-00168	Tumor	826	0	male	47	I
C3N-00168	Normal	826	0	male	47	I
C3N-00177	Tumor	841	0	male	52	III
C3N-00177	Tumor	841	0	male	52	III
C3N-00177	Tumor	841	0	male	52	III
C3N-00177	Normal	841	0	male	52	III
C3N-00194	Tumor	208	0	female	52	IV
C3N-00194	Tumor	208	0	female	52	IV
C3N-00194	Tumor	208	0	female	52	IV
C3N-00194	Normal	208	0	female	52	IV
C3N-00242	Tumor	1793	0	male	69	I
C3N-00242	Normal	1793	0	male	69	I
C3N-00244	Tumor	728	0	male	46	I
C3N-00244	Normal	728	0	male	46	I
C3N-00246	Tumor	1500	0	male	44	I
C3N-00305	Tumor	1877	0	female	60	I
C3N-00310	Tumor	1622	1	male	85	III
C3N-00310	Tumor	1622	1	male	85	III
C3N-00310	Tumor	1622	1	male	85	III
C3N-00310	Tumor	1622	1	male	85	III
C3N-00310	Normal	1622	1	male	85	III
C3N-00312	Tumor	1852	0	male	69	III
C3N-00312	Tumor	1852	0	male	69	III
C3N-00312	Tumor	1852	0	male	69	III
C3N-00312	Tumor	1852	0	male	69	III
C3N-00313	Tumor	1833	0	female	32	I
C3N-00314	Tumor	62	1	male	79	I
C3N-00314	Tumor	62	1	male	79	I
C3N-00314	Tumor	62	1	male	79	I
C3N-00314	Tumor	62	1	male	79	I
C3N-00314	Normal	62	1	male	79	I
C3N-00315	Tumor	1835	0	male	69	I
C3N-00317	Tumor	1133	0	female	74	I
C3N-00317	Tumor	1133	0	female	74	I
C3N-00320	Tumor	1458	0	male	67	III
C3N-00320	Tumor	1458	0	male	67	III
C3N-00320	Tumor	1458	0	male	67	III
C3N-00320	Tumor	1458	0	male	67	III
C3N-00380	Tumor	662	0	female	57	I
C3N-00390	Tumor	687	0	male	58	IV
C3N-00390	Tumor	687	0	male	58	IV
C3N-00390	Tumor	687	0	male	58	IV
C3N-00390	Tumor	687	0	male	58	IV
C3N-00390	Normal	687	0	male	58	IV
C3N-00435	Tumor	7	0	male	72	III
C3N-00435	Normal	7	0	male	72	III
C3N-00437	Tumor	1454	0	female	70	III
C3N-00437	Tumor	1454	0	female	70	III
C3N-00437	Tumor	1454	0	female	70	III
C3N-00491	Tumor	77	1	male	54	IV
C3N-00491	Normal	77	1	male	54	IV
C3N-00492	Tumor	1574	0	female	49	II
C3N-00494	Tumor	1568	0	male	66	I
C3N-00494	Tumor	1568	0	male	66	I
C3N-00494	Tumor	1568	0	male	66	I
C3N-00494	Normal	1568	0	male	66	I
C3N-00495	Tumor	1561	0	male	67	I
C3N-00495	Normal	1561	0	male	67	I
C3N-00573	Tumor	6	0	male	61	II
C3N-00573	Tumor	6	0	male	61	II
C3N-00573	Tumor	6	0	male	61	II
C3N-00573	Tumor	6	0	male	61	II
C3N-00573	Normal	6	0	male	61	II
C3N-00577	Tumor	397	0	male	72	IV
C3N-00577	Tumor	397	0	male	72	IV
C3N-00577	Tumor	397	0	male	72	IV
C3N-00577	Tumor	397	0	male	72	IV
C3N-00577	Normal	397	0	male	72	IV
C3N-00646	Tumor	0	0	female	57	I
C3N-00646	Tumor	0	0	female	57	I
C3N-00646	Tumor	0	0	female	57	I
C3N-00646	Tumor	0	0	female	57	I
C3N-00646	Normal	0	0	female	57	I
C3N-00647	Tumor	NA	Not Reported	female	unknow	Not Reported
C3N-00647	Normal	NA	Not Reported	female	unknow	Not Reported
C3N-00715	Tumor	NA	Not Reported	male	unknow	Not Reported
C3N-00715	Normal	NA	Not Reported	male	unknow	Not Reported
C3N-00721	Tumor	NA	Not Reported	male	54	Not Reported
C3N-00721	Normal	NA	Not Reported	male	54	Not Reported
C3N-00733	Tumor	1464	0	male	56	III
C3N-00733	Tumor	1464	0	male	56	III
C3N-00733	Tumor	1464	0	male	56	III
C3N-00733	Normal	1464	0	male	56	III
C3N-00831	Tumor	374	1	male	52	II
C3N-00831	Normal	374	1	male	52	II
C3N-00832	Tumor	1405	0	male	79	I
C3N-00834	Tumor	1537	0	male	65	I
C3N-00834	Normal	1537	0	male	65	I
C3N-00852	Tumor	620	0	male	62	III
C3N-00852	Tumor	620	0	male	62	III
C3N-00852	Tumor	620	0	male	62	III
C3N-00852	Normal	620	0	male	62	III
C3N-00953	Tumor	1428	0	male	41	II
C3N-00953	Tumor	1428	0	male	41	II
C3N-00953	Tumor	1428	0	male	41	II
C3N-01077	Tumor	NA	Not Reported	male	60	Not Reported
C3N-01077	Normal	NA	Not Reported	male	60	Not Reported
C3N-01078	Tumor	NA	Not Reported	female	69	Not Reported
C3N-01078	Normal	NA	Not Reported	female	69	Not Reported
C3N-01080	Tumor	NA	Not Reported	male	66	Not Reported
C3N-01080	Normal	NA	Not Reported	male	66	Not Reported
C3N-01081	Tumor	NA	Not Reported	female	unknow	Not Reported
C3N-01081	Normal	NA	Not Reported	female	unknow	Not Reported
C3N-01082	Tumor	NA	Not Reported	female	unknow	Not Reported
C3N-01082	Normal	NA	Not Reported	female	unknow	Not Reported
C3N-01083	Tumor	NA	Not Reported	female	unknow	Not Reported
C3N-01083	Normal	NA	Not Reported	female	unknow	Not Reported
C3N-01085	Tumor	NA	Not Reported	female	42	Not Reported
C3N-01085	Normal	NA	Not Reported	female	42	Not Reported
C3N-01086	Tumor	NA	Not Reported	male	unknow	Not Reported
C3N-01086	Normal	NA	Not Reported	male	unknow	Not Reported
C3N-01088	Tumor	NA	Not Reported	female	unknow	Not Reported
C3N-01088	Normal	NA	Not Reported	female	unknow	Not Reported
C3N-01090	Tumor	NA	Not Reported	male	unknow	Not Reported
C3N-01090	Normal	NA	Not Reported	male	unknow	Not Reported
C3N-01091	Tumor	NA	Not Reported	male	unknow	Not Reported
C3N-01091	Normal	NA	Not Reported	male	unknow	Not Reported
C3N-01175	Tumor	1537	0	female	60	III
C3N-01175	Normal	1537	0	female	60	III
C3N-01176	Tumor	1492	0	male	71	III
C3N-01176	Normal	1492	0	male	71	III
C3N-01178	Tumor	1485	0	female	58	III
C3N-01178	Normal	1485	0	female	58	III
C3N-01179	Tumor	1476	0	male	72	III
C3N-01179	Normal	1476	0	male	72	III
C3N-01180	Tumor	1477	0	male	51	I
C3N-01200	Tumor	47	1	female	56	IV
C3N-01200	Tumor	47	1	female	56	IV
C3N-01200	Tumor	47	1	female	56	IV
C3N-01200	Tumor	47	1	female	56	IV
C3N-01200	Tumor	47	1	female	56	IV
C3N-01200	Normal	47	1	female	56	IV
C3N-01213	Tumor	654	0	male	69	III
C3N-01214	Tumor	653	0	male	61	II
C3N-01214	Tumor	653	0	male	61	II
C3N-01214	Tumor	653	0	male	61	II
C3N-01214	Normal	653	0	male	61	II
C3N-01220	Tumor	633	1	male	52	IV
C3N-01220	Tumor	633	1	male	52	IV
C3N-01220	Tumor	633	1	male	52	IV
C3N-01220	Normal	633	1	male	52	IV
C3N-01261	Tumor	680	0	male	68	I
C3N-01261	Tumor	680	0	male	68	I
C3N-01261	Tumor	680	0	male	68	I
C3N-01261	Normal	680	0	male	68	I
C3N-01361	Tumor	1472	0	male	48	I
C3N-01361	Normal	1472	0	male	48	I
C3N-01522	Tumor	692	0	male	81	I
C3N-01522	Tumor	692	0	male	81	I
C3N-01522	Tumor	692	0	male	81	I
C3N-01522	Normal	692	0	male	81	I
C3N-01524	Tumor	694	0	male	62	II
C3N-01524	Tumor	694	0	male	62	II
C3N-01524	Tumor	694	0	male	62	II
C3N-01524	Normal	694	0	male	62	II
C3N-01536	Tumor	686	0	male	65	III
C3N-01536	Normal	686	0	male	65	III
C3N-01646	Tumor	1470	0	male	70	III
C3N-01646	Normal	1470	0	male	70	III
C3N-01648	Tumor	1417	0	male	69	II
C3N-01648	Normal	1417	0	male	69	II
C3N-01649	Tumor	1421	0	male	52	III
C3N-01649	Normal	1421	0	male	52	III
C3N-01651	Tumor	1420	0	male	59	II
C3N-01651	Normal	1420	0	male	59	II
C3N-01654	Tumor	1395	0	female	64	III
C3N-01654	Normal	1395	0	female	64	III
C3N-01655	Tumor	1386	0	male	64	I
C3N-01656	Tumor	1532	0	male	69	III
C3N-01656	Normal	1532	0	male	69	III
C3N-01657	Tumor	1541	0	male	75	I
C3N-01806	Tumor	1253	0	male	57	III
C3N-01806	Normal	1253	0	male	57	III
C3N-01808	Tumor	778	0	male	48	I
C3N-01808	Normal	778	0	male	48	I
C3N-01828	Tumor	660	0	female	68	IV
C3N-01828	Normal	660	0	female	68	IV
C3N-01902	Tumor	1170	1	male	64	III
C3N-01902	Normal	1170	1	male	64	III
C3N-01905	Tumor	1512	0	male	59	III
C3N-01905	Normal	1512	0	male	59	III
C3N-01989	Tumor	346	0	female	70	II
C3N-01989	Normal	346	0	female	70	II
C3N-02005	Tumor	345	0	male	63	I
C3N-02015	Tumor	1383	0	male	55	I
C3N-02063	Tumor	13	0	male	50	I
C3N-02066	Tumor	358	0	female	61	II
C3N-02066	Normal	358	0	female	61	II
C3N-02068	Tumor	345	0	female	48	I
C3N-02070	Tumor	352	0	male	55	I
C3N-02070	Normal	352	0	male	55	I
C3N-02082	Tumor	352	0	female	67	I
C3N-02082	Normal	352	0	female	67	I
C3N-02084	Tumor	352	0	male	53	I
C3N-02084	Normal	352	0	male	53	I
C3N-02085	Tumor	352	0	male	46	I
C3N-02160	Tumor	NA	Not Reported	male	unknow	Not Reported
C3N-02160	Normal	NA	Not Reported	male	unknow	Not Reported
C3N-02224	Tumor	NA	Not Reported	female	unknow	Not Reported
C3N-02224	Normal	NA	Not Reported	female	unknow	Not Reported
C3N-02248	Tumor	NA	Not Reported	male	63	Not Reported
C3N-02248	Normal	NA	Not Reported	male	63	Not Reported
C3N-02262	Tumor	1520	0	male	67	I
C3N-02263	Tumor	1516	0	female	69	I
C3N-02263	Normal	1516	0	female	69	I
C3N-02264	Tumor	1498	0	male	69	I
C3N-02265	Tumor	1498	0	female	56	III
C3N-02265	Normal	1498	0	female	56	III
C3N-02266	Tumor	771	0	male	56	I
C3N-02332	Tumor	741	0	female	66	III
C3N-02332	Normal	741	0	female	66	III
C3N-02338	Tumor	10	0	male	59	III
C3N-02429	Tumor	1063	0	male	42	I
C3N-02429	Normal	1063	0	male	42	I
C3N-02431	Tumor	1070	0	male	47	I
C3N-02431	Normal	1070	0	male	47	I
C3N-02439	Tumor	1174	0	male	57	III
C3N-02439	Normal	1174	0	male	57	III
C3N-02577	Tumor	1129	0	male	48	IV
C3N-02577	Normal	1129	0	male	48	IV
C3N-02723	Tumor	0	1	female	86	IV
C3N-02723	Normal	0	1	female	86	IV
C3N-02726	Tumor	306	0	male	53	IV
C3N-02726	Normal	306	0	male	53	IV
C3N-02761	Tumor	1066	0	male	31	I
C3N-02763	Tumor	1064	0	male	76	I
C3N-02811	Tumor	812	0	male	75	I
C3N-02811	Normal	812	0	male	75	I
C3N-02945	Tumor	95	0	female	66	III
C3N-02945	Normal	95	0	female	66	III
C3N-03018	Tumor	1121	0	male	65	I
C3N-03018	Normal	1121	0	male	65	I
C3N-03019	Tumor	1235	0	male	46	I
C3N-03019	Normal	1235	0	male	46	I
C3N-03020	Tumor	1210	1	male	65	I
