# Supplementary material for: Prognostic and immunological significance of calcium-related gene signatures in renal clear cell carcinoma
Source: Front Pharmacol. 2022 Dec 14;13:1055841. doi: 10.3389/fphar.2022.1055841 (PMC9795407; doi:10.3389/fphar.2022.1055841)
Supplement: Supplementary file 2 [file Table3.XLSX]

## Sheet: GSE53757
Table S3. Clinical characteristics of patients included in GSE53757 dataset
Sample_geo_accession	Sample_title	Type	tumor stage
GSM1300062	102T	Tumor	I
GSM1300063	103N	Normal
GSM1300064	104T	Tumor	I
GSM1300065	105N	Normal
GSM1300066	106T	Tumor	I
GSM1300067	107N	Normal
GSM1300068	108T	Tumor	I
GSM1300069	109N	Normal
GSM1300070	110T	Tumor	I
GSM1300071	111N	Normal
GSM1300072	112T	Tumor	I
GSM1300073	113N	Normal
GSM1300074	114T	Tumor	I
GSM1300075	115N	Normal
GSM1300076	116T	Tumor	I
GSM1300077	117N	Normal
GSM1300078	120T	Tumor	I
GSM1300079	121N	Normal
GSM1300080	122T	Tumor	I
GSM1300081	123N	Normal
GSM1300082	124T	Tumor	I
GSM1300083	125N	Normal
GSM1300084	128T	Tumor	I
GSM1300085	129N	Normal
GSM1300086	130T	Tumor	I
GSM1300087	131N	Normal
GSM1300088	136T	Tumor	I
GSM1300089	137N	Normal
GSM1300090	138T	Tumor	I
GSM1300091	139N	Normal
GSM1300092	140T	Tumor	I
GSM1300093	141N	Normal
GSM1300094	146T	Tumor	I
GSM1300095	147N	Normal
GSM1300096	150T	Tumor	I
GSM1300097	151N	Normal
GSM1300098	152T	Tumor	I
GSM1300099	153N	Normal
GSM1300100	154T	Tumor	I
GSM1300101	155N	Normal
GSM1300102	156T	Tumor	I
GSM1300103	157N	Normal
GSM1300104	158T	Tumor	I
GSM1300105	159N	Normal
GSM1300106	160T	Tumor	I
GSM1300107	161N	Normal
GSM1300108	162T	Tumor	I
GSM1300109	163N	Normal
GSM1300110	200T	Tumor	II
GSM1300111	201N	Normal
GSM1300112	202T	Tumor	II
GSM1300113	203N	Normal
GSM1300114	204T	Tumor	II
GSM1300115	205N	Normal
GSM1300116	206T	Tumor	II
GSM1300117	207N	Normal
GSM1300118	208T	Tumor	II
GSM1300119	209N	Normal
GSM1300120	210T	Tumor	II
GSM1300121	211N	Normal
GSM1300122	216T	Tumor	II
GSM1300123	217N	Normal
GSM1300124	218T	Tumor	II
GSM1300125	219N	Normal
GSM1300126	220T	Tumor	II
GSM1300127	221N	Normal
GSM1300128	222T	Tumor	II
GSM1300129	223N	Normal
GSM1300130	224T	Tumor	II
GSM1300131	225N	Normal
GSM1300132	226T	Tumor	II
GSM1300133	227N	Normal
GSM1300134	228T	Tumor	II
GSM1300135	229N	Normal
GSM1300136	230T	Tumor	II
GSM1300137	231N	Normal
GSM1300138	232T	Tumor	II
GSM1300139	233N	Normal
GSM1300140	HRE92N	Normal
GSM1300141	HRE93T	Tumor	II
GSM1300142	HRE114N	Normal
GSM1300143	HRE115T	Tumor	II
GSM1300144	HRE148N	Normal
GSM1300145	HRE149T	Tumor	II
GSM1300146	HRE221N	Normal
GSM1300147	HRE222T	Tumor	II
GSM1300148	306T	Tumor	III
GSM1300149	307N	Normal
GSM1300150	318T	Tumor	III
GSM1300151	319N	Normal
GSM1300152	322T	Tumor	III
GSM1300153	323N	Normal
GSM1300154	324T	Tumor	III
GSM1300155	325N	Normal
GSM1300156	332T	Tumor	III
GSM1300157	333N	Normal
GSM1300158	336T	Tumor	III
GSM1300159	337N	Normal
GSM1300160	340T	Tumor	III
GSM1300161	341N	Normal
GSM1300162	342T	Tumor	III
GSM1300163	343N	Normal
GSM1300164	344T	Tumor	III
GSM1300165	345N	Normal
GSM1300166	346T	Tumor	III
GSM1300167	347N	Normal
GSM1300168	348T	Tumor	III
GSM1300169	349N	Normal
GSM1300170	354T	Tumor	III
GSM1300171	355N	Normal
GSM1300172	356T	Tumor	III
GSM1300173	357N	Normal
GSM1300174	358T	Tumor	III
GSM1300175	359N	Normal
GSM1300176	408T	Tumor	IV
GSM1300177	409N	Normal
GSM1300178	410T	Tumor	IV
GSM1300179	411N	Normal
GSM1300180	412T	Tumor	IV
GSM1300181	413N	Normal
GSM1300182	414T	Tumor	IV
GSM1300183	415N	Normal
GSM1300184	430T	Tumor	IV
GSM1300185	431N	Normal
GSM1300186	432T	Tumor	IV
GSM1300187	433N	Normal
GSM1300188	438T	Tumor	IV
GSM1300189	439N	Normal
GSM1300190	HRE83N	Normal
GSM1300191	HRE 84T	Tumor	IV
GSM1300192	HRE 86N	Normal
GSM1300193	HRE 87T	Tumor	IV
GSM1300194	HRE 101N	Normal
GSM1300195	HRE 101T	Tumor	IV
GSM1300196	HRE 104N	Normal
GSM1300197	HRE 105T	Tumor	IV
GSM1300198	HRE 242N	Normal
GSM1300199	HRE 243T	Tumor	IV
GSM1300200	HKT 2N	Normal
GSM1300201	HKT 2T	Tumor	IV
GSM1300202	HKT 7N	Normal
GSM1300203	HKT 7T	Tumor	IV
GSM1300204	HKT 28N	Normal
GSM1300205	HKT 28T	Tumor	IV
