# Supplementary material for: Prognostic and immunological significance of calcium-related gene signatures in renal clear cell carcinoma
Source: Front Pharmacol. 2022 Dec 14;13:1055841. doi: 10.3389/fphar.2022.1055841 (PMC9795407; doi:10.3389/fphar.2022.1055841)
Supplement: Supplementary file 4 [file Table6.XLSX]

## Sheet: Sheet1
Table S6. 58 Calcium-related genes
Types	Genes
VCGG channels	CACNA1S
VCGG channels	CACNA1C
VCGG channels	CACNA1D
VCGG channels	CACNA1F
VCGG channels	CACNA1E
VCGG channels	CACNA1B
VCGG channels	CACNA1A
VCGG channels	CACNA1G
VCGG channels	CACNA1H
VCGG channels	CACNA1I
CRAC channels	STIM1
CRAC channels	STIM2
CRAC channels	ORAI1
CRAC channels	ORAI2
CRAC channels	ORAI3
TRP channels	TRPC1
TRP channels	TRPC3
TRP channels	TRPC4
TRP channels	TRPC5
TRP channels	TRPC6
TRP channels	TRPC7
TRP channels	TRPV1
TRP channels	TRPV2
TRP channels	TRPV3
TRP channels	TRPV4
TRP channels	TRPV5
TRP channels	TRPV6
TRP channels	TRPM1
TRP channels	TRPM2
TRP channels	TRPM3
TRP channels	TRPM6
TRP channels	TRPM7
TRP channels	TRPM8
TRP channels	PKD2
TRP channels	PKD2L1
TRP channels	PKD2L2
TRP channels	TRPA1
TRP channels	MCOLN1
TRP channels	MCOLN2
TRP channels	MCOLN3
other channels	ITPR2
other channels	ITPR3
other channels	ITPR1
other channels	RYR1
other channels	RYR2
other channels	RYR3
pumps	ATP2B1
pumps	ATP2B2
pumps	ATP2B3
pumps	ATP2B4
pumps	ATP2A1
pumps	ATP2A2
pumps	ATP2A3
pumps	ATP2C1
pumps	ATP2C2
exchangers	SLC8A1
exchangers	SLC8A2
exchangers	SLC8A3
