# Supplementary material for: Prognostic and immunological significance of calcium-related gene signatures in renal clear cell carcinoma
Source: Front Pharmacol. 2022 Dec 14;13:1055841. doi: 10.3389/fphar.2022.1055841 (PMC9795407; doi:10.3389/fphar.2022.1055841)
Supplement: Supplementary file 5 [file Table4.XLSX]

## Sheet: Sheet1
Table S4. Clinical characteristics of patients included in KIRC tissue microarray
Cat No.		KIRC TMA
species		■human □rat □mouse □rabbit
thickness		□0.6mm □1.0mm ■1.5mm □2.0mm
description		70 tumor specimens and their matched adjacent normal tissue
Position	Type	ID	Age	Gender	Disease	Stage
A1	tumor	08-00552		男	KIRC	I
A2	normal
A3	tumor	08-00620	68岁	男	KIRC	I
A4	normal
A5	tumor	08-01425	55岁	女	KIRC	I
A6	normal
A7	tumor	08-01426		男	KIRC	I
A8	normal
A9	tumor	08-01962		男	KIRC	I
A10	normal
A11	tumor	08-02761		男	KIRC	I
A12	normal
A13	tumor	08-03557		男	KIRC	I
A14	normal
B1	tumor	08-04485	39岁	男	KIRC	I
B2	normal
B3	tumor	08-05508	48岁	女	KIRC	I
B4	normal
B5	tumor	08-05668	80岁	男	KIRC	I
B6	normal
B7	tumor	08-05905	48岁	女	KIRC	I
B8	normal
B9	tumor	08-04141		女	KIRC	I
B10	normal
B11	tumor	08-07862	45岁	男	KIRC	I
B12	normal
B13	tumor	08-07945	45岁	男	KIRC	I
B14	normal
C1	tumor	08-08610	52岁	男	KIRC	I
C2	normal
C3	tumor	08-08644	50岁	男	KIRC	I
C4	normal
C5	tumor	08-08803		男	KIRC	I
C6	normal
C7	tumor	08-09567	55岁	男	KIRC	I
C8	normal
C9	tumor	08-08102		女	KIRC	I
C10	normal
C11	tumor	08-10525		男	KIRC	I
C12	normal
C13	tumor	08-13552	78岁	男	KIRC	I
C14	normal
D1	tumor	08-13895	43岁	男	KIRC	I
D2	normal
D3	tumor	08-06887	71岁	男	KIRC	I
D4	normal
D5	tumor	08-14068	44岁	男	KIRC	I
D6	normal
D7	tumor	08-14442	37岁	男	KIRC	I
D8	normal
D9	tumor	08-14567	41岁	男	KIRC	II
D10	normal
D11	tumor	08-05662	76岁	男	KIRC	II
D12	normal
D13	tumor	08-06600	64岁	女	KIRC	II
D14	normal
E1	tumor	08-07331		男	KIRC	II
E2	normal
E3	tumor	08-07578	70岁	男	KIRC	II
E4	normal
E5	tumor	08-10263	63岁	男	KIRC	II
E6	normal
E7	tumor	08-10895	64岁	男	KIRC	II
E8	normal
E9	tumor	08-14030	56岁	男	KIRC	II
E10	normal
E11	tumor	09-01691	48岁	男	KIRC	II
E12	normal
E13	tumor	09-09991	35岁	男	KIRC	II
E14	normal
F1	tumor	08-03920	45岁	女	KIRC	II
F2	normal
F3	tumor	08-04282		女	KIRC	II
F4	normal
F5	tumor	08-04609	65岁	男	KIRC	II
F6	normal
F7	tumor	08-05678		男	KIRC	II
F8	normal
F9	tumor	08-05911		女	KIRC	II
F10	normal
F11	tumor	08-06023		女	KIRC	II
F12	normal
F13	tumor	08-07216		男	KIRC	II
F14	normal
G1	tumor	08-07735	58岁	女	KIRC	II
G2	normal
G3	tumor	08-08115	55岁	男	KIRC	II
G4	normal
G5	tumor	08-09565		男	KIRC	II
G6	normal
G7	tumor	08-10082	56岁	男	KIRC	II
G8	normal
G9	tumor	08-10891	51岁	男	KIRC	II
G10	normal
G11	tumor	08-10893		男	KIRC	II
G12	normal
G13	tumor	08-13624	53岁	男	KIRC	II
G14	normal
H1	tumor	08-14317		男	KIRC	II
H2	normal
H3	tumor	08-14577	64岁	女	KIRC	II
H4	normal
H5	tumor	08-03555	52岁	男	KIRC	II
H6	normal
H7	tumor	08-07278		男	KIRC	II
H8	normal
H9	tumor	08-16862	41岁	男	KIRC	II
H10	normal
H11	tumor	08-16915	58岁	男	KIRC	II
H12	normal
H13	tumor	08-17227	46岁	男	KIRC	II
H14	normal
I1	tumor	09-00658	62岁	女	KIRC	II
I2	normal
I3	tumor	09-02386	52岁	男	KIRC	II
I4	normal
I5	tumor	10-01197	83岁	男	KIRC	II
I6	normal
I7	tumor	09-11332	46岁	男	KIRC	III
I8	normal
I9	tumor	07-13005	53岁	女	KIRC	III
I10	normal
I11	tumor	08-05450	59岁	男	KIRC	III
I12	normal
I13	tumor	09-10187	54岁	女	KIRC	III
I14	normal
J1	tumor	10-04832	45岁	男	KIRC	III
J2	normal
J3	tumor	10-10205	47岁	男	KIRC	III
J4	normal
J5	tumor	09-10783	72岁	男	KIRC	III
J6	normal
J7	tumor	07-05064	57岁	男	KIRC	III
J8	normal
J9	tumor	07-05584		男	KIRC	III
J10	normal
J11	tumor	07-08096		男	KIRC	III
J12	normal
J13	tumor	08-05740		女	KIRC	III
J14	normal
