# Supplementary material for: Prognostic and immunological significance of calcium-related gene signatures in renal clear cell carcinoma
Source: Front Pharmacol. 2022 Dec 14;13:1055841. doi: 10.3389/fphar.2022.1055841 (PMC9795407; doi:10.3389/fphar.2022.1055841)
Supplement: Supplementary file 6 [file Table1.XLSX]

## Sheet: Sheet1
Table S1. Clinical characteristics of patients included in TCGA-KIRC dataset
Id	Tumor_Sample_Barcode	Futime	Fustat	Gender	Age	Stage
TCGA-CW-5584	TCGA-CW-5584-01A-01R-1541-07	164	1	male	74	III
TCGA-B0-5108	TCGA-B0-5108-01A-01R-1420-07	1782	0	male	54	III
TCGA-CZ-5984	TCGA-CZ-5984-01A-11R-1672-07	2067	0	male	51	I
TCGA-CJ-4871	TCGA-CJ-4871-01A-01R-1305-07	2423	0	male	63	IV
TCGA-CJ-4643	TCGA-CJ-4643-01A-02R-1325-07	1793	0	female	67	II
TCGA-A3-3382	TCGA-A3-3382-01A-02R-1325-07	574	0	male	69	I
TCGA-DV-5574	TCGA-DV-5574-01A-01R-1541-07	2016	0	male	37	I
TCGA-B0-4690	TCGA-B0-4690-01A-01R-1277-07	43	1	male	65	IV
TCGA-CJ-5683	TCGA-CJ-5683-01A-11R-1541-07	1889	0	male	78	I
TCGA-DV-5566	TCGA-DV-5566-01A-01R-1541-07	1398	0	female	67	I
TCGA-B4-5834	TCGA-B4-5834-01A-11R-1672-07	38	0	male	59	I
TCGA-BP-5195	TCGA-BP-5195-01A-02R-1426-07	749	0	male	75	I
TCGA-B8-5165	TCGA-B8-5165-01A-01R-1420-07	737	0	male	43	I
TCGA-B0-4841	TCGA-B0-4841-01A-01R-1277-07	204	1	male	63	IV
TCGA-BP-4174	TCGA-BP-4174-01A-02R-1289-07	1879	0	male	49	II
TCGA-CJ-4905	TCGA-CJ-4905-01A-02R-1426-07	1496	0	female	62	I
TCGA-A3-3376	TCGA-A3-3376-01A-02R-1420-07	1696	1	male	51	I
TCGA-B8-A8YJ	TCGA-B8-A8YJ-01A-13R-A39I-07	431	0	female	60	I
TCGA-AK-3455	TCGA-AK-3455-01A-01R-0864-07	683	1	female	71	III
TCGA-BP-4347	TCGA-BP-4347-01A-01R-1289-07	1367	0	male	74	III
TCGA-B0-5703	TCGA-B0-5703-01A-11R-1541-07	2246	0	male	73	I
TCGA-AK-3434	TCGA-AK-3434-01A-02R-1277-07	2087	0	male	72	I
TCGA-AK-3436	TCGA-AK-3436-01A-02R-1325-07	3331	0	male	40	IV
TCGA-B0-4700	TCGA-B0-4700-01A-02R-1541-07	1980	1	male	60	IV
TCGA-BP-4973	TCGA-BP-4973-01A-01R-1334-07	1384	0	male	47	III
TCGA-DV-A4VZ	TCGA-DV-A4VZ-01A-11R-A266-07	365	0	male	53	I
TCGA-B4-5836	TCGA-B4-5836-01A-11R-1672-07	141	0	female	61	I
TCGA-CJ-4888	TCGA-CJ-4888-01A-01R-1305-07	1567	1	male	59	IV
TCGA-B0-5695	TCGA-B0-5695-01A-11R-1541-07	2150	0	female	61	I
TCGA-BP-4989	TCGA-BP-4989-01A-01R-1334-07	118	0	male	58	III
TCGA-A3-A8OW	TCGA-A3-A8OW-01A-11R-A37O-07	323	0	male	37	III
TCGA-CJ-4893	TCGA-CJ-4893-01A-01R-1305-07	750	0	female	76	I
TCGA-CJ-4900	TCGA-CJ-4900-01A-01R-1334-07	1714	1	female	69	IV
TCGA-CZ-5985	TCGA-CZ-5985-01A-11R-1672-07	1997	0	male	58	II
TCGA-CZ-5451	TCGA-CZ-5451-01A-01R-1503-07	1929	0	male	74	II
TCGA-BP-4972	TCGA-BP-4972-01A-01R-1334-07	1502	0	female	43	III
TCGA-CZ-5469	TCGA-CZ-5469-01A-01R-1503-07	946	1	male	41	II
TCGA-A3-3387	TCGA-A3-3387-01A-01R-1541-07	617	0	male	49	I
TCGA-BP-4758	TCGA-BP-4758-01A-01R-1289-07	2208	0	male	40	I
TCGA-CJ-5684	TCGA-CJ-5684-01A-11R-1541-07	2231	0	male	61	III
TCGA-CW-5590	TCGA-CW-5590-01A-01R-1541-07	1075	1	male	51	IV
TCGA-BP-4177	TCGA-BP-4177-01A-02R-1420-07	1670	0	male	65	I
TCGA-CZ-5982	TCGA-CZ-5982-01A-11R-1672-07	2439	0	female	59	I
TCGA-BP-4774	TCGA-BP-4774-01A-01R-1289-07	1885	0	female	57	I
TCGA-A3-3331	TCGA-A3-3331-01A-02R-1325-07	1257	0	female	86	I
TCGA-CZ-5989	TCGA-CZ-5989-01A-11R-1672-07	1905	0	male	60	II
TCGA-BP-4798	TCGA-BP-4798-01A-01R-1305-07	334	1	male	74	unknow
TCGA-B2-5641	TCGA-B2-5641-01A-01R-1541-07	656	0	male	79	I
TCGA-B0-5109	TCGA-B0-5109-01A-02R-1420-07	587	1	male	69	III
TCGA-BP-4801	TCGA-BP-4801-01A-02R-1420-07	1124	0	male	57	I
TCGA-B8-5552	TCGA-B8-5552-01B-11R-1672-07	1046	0	female	41	I
TCGA-CZ-4861	TCGA-CZ-4861-01A-01R-1305-07	446	1	male	63	II
TCGA-CJ-4912	TCGA-CJ-4912-01A-01R-1426-07	1657	0	male	61	II
TCGA-B0-4821	TCGA-B0-4821-01A-01R-1503-07	1230	1	female	68	III
TCGA-CZ-4866	TCGA-CZ-4866-01A-01R-1503-07	3267	0	female	79	I
TCGA-B8-5159	TCGA-B8-5159-01A-01R-1420-07	722	0	female	61	I
TCGA-DV-5567	TCGA-DV-5567-01A-01R-1541-07	2004	0	female	40	I
TCGA-B0-4834	TCGA-B0-4834-01A-01R-1305-07	2090	1	male	49	I
TCGA-CZ-4858	TCGA-CZ-4858-01A-01R-1305-07	2105	1	male	39	II
TCGA-BP-4987	TCGA-BP-4987-01A-01R-1334-07	1124	0	female	41	I
TCGA-B2-4102	TCGA-B2-4102-01A-02R-1325-07	952	0	male	61	I
TCGA-B0-5690	TCGA-B0-5690-01A-11R-1541-07	3392	0	female	53	I
TCGA-BP-5181	TCGA-BP-5181-01A-01R-1426-07	1495	0	female	58	I
TCGA-AK-3429	TCGA-AK-3429-01A-02R-1325-07	3328	0	female	54	II
TCGA-CZ-5465	TCGA-CZ-5465-01A-01R-1503-07	2564	1	female	76	III
TCGA-A3-3328	TCGA-A3-3328-01A-01R-0864-07	1385	0	male	79	I
TCGA-BP-5006	TCGA-BP-5006-01A-01R-1334-07	840	0	male	61	I
TCGA-CZ-5467	TCGA-CZ-5467-01A-01R-1503-07	73	1	female	86	III
TCGA-BP-4995	TCGA-BP-4995-01A-01R-1334-07	1371	0	male	68	I
TCGA-BP-4164	TCGA-BP-4164-01A-02R-1325-07	992	1	female	51	III
TCGA-B0-5710	TCGA-B0-5710-01A-11R-1672-07	2430	0	male	57	I
TCGA-CZ-5454	TCGA-CZ-5454-01A-01R-1503-07	722	1	male	63	IV
TCGA-B0-5116	TCGA-B0-5116-01A-02R-1420-07	1274	0	male	52	III
TCGA-AK-3445	TCGA-AK-3445-01A-02R-1277-07	2392	0	male	69	III
TCGA-CZ-5463	TCGA-CZ-5463-01A-01R-1503-07	662	0	male	76	II
TCGA-BP-4963	TCGA-BP-4963-01A-01R-1334-07	1834	0	male	63	I
TCGA-BP-4770	TCGA-BP-4770-01A-01R-1503-07	329	1	female	73	IV
TCGA-BP-5173	TCGA-BP-5173-01A-01R-1426-07	62	1	male	75	I
TCGA-CJ-4887	TCGA-CJ-4887-01A-01R-1305-07	932	1	male	48	IV
TCGA-AK-3426	TCGA-AK-3426-01A-02R-1325-07	885	1	male	37	III
TCGA-CW-6088	TCGA-CW-6088-01A-11R-1672-07	3222	0	male	60	I
TCGA-CZ-5470	TCGA-CZ-5470-01A-01R-1503-07	386	0	female	72	II
TCGA-BP-4759	TCGA-BP-4759-01A-01R-1289-07	2372	0	male	50	I
TCGA-B0-5713	TCGA-B0-5713-01A-11R-1672-07	2782	0	female	75	III
TCGA-B8-4146	TCGA-B8-4146-01B-11R-1672-07	511	0	female	41	I
TCGA-BP-5007	TCGA-BP-5007-01A-01R-1334-07	1140	0	male	45	II
TCGA-B0-5699	TCGA-B0-5699-01A-11R-1541-07	3841	0	male	53	I
TCGA-BP-4340	TCGA-BP-4340-01A-01R-1289-07	562	1	female	70	I
TCGA-BP-4986	TCGA-BP-4986-01A-01R-1334-07	785	0	male	75	I
TCGA-A3-3316	TCGA-A3-3316-01A-01R-0864-07	1493	0	male	57	II
TCGA-B8-A54I	TCGA-B8-A54I-01A-21R-A33J-07	150	0	male	48	I
TCGA-BP-4960	TCGA-BP-4960-01A-01R-1334-07	2172	0	male	46	II
TCGA-B4-5377	TCGA-B4-5377-01A-01R-1503-07	365	0	female	68	IV
TCGA-CJ-4641	TCGA-CJ-4641-01A-02R-1325-07	1661	1	female	55	IV
TCGA-CJ-4891	TCGA-CJ-4891-01A-01R-1305-07	819	1	female	57	III
TCGA-CJ-5677	TCGA-CJ-5677-01A-11R-1541-07	782	1	female	54	IV
TCGA-A3-3359	TCGA-A3-3359-01A-01R-0864-07	2504	0	female	82	I
TCGA-BP-5199	TCGA-BP-5199-01A-01R-1426-07	1355	0	male	58	II
TCGA-B8-5163	TCGA-B8-5163-01A-01R-1420-07	822	0	female	63	III
TCGA-BP-5004	TCGA-BP-5004-01A-01R-1334-07	1126	0	male	53	I
TCGA-BP-4351	TCGA-BP-4351-01A-01R-1289-07	970	0	female	51	III
TCGA-CJ-4640	TCGA-CJ-4640-01A-02R-1325-07	3480	0	male	49	III
TCGA-B0-4813	TCGA-B0-4813-01A-01R-1277-07	18	1	male	68	III
TCGA-B8-5162	TCGA-B8-5162-01A-01R-1420-07	36	0	male	62	II
TCGA-BP-4974	TCGA-BP-4974-01A-01R-1334-07	211	1	male	58	IV
TCGA-BP-5001	TCGA-BP-5001-01A-01R-1334-07	1177	0	female	43	I
TCGA-AK-3460	TCGA-AK-3460-01A-02R-1277-07	2508	0	male	58	I
TCGA-BP-4354	TCGA-BP-4354-01A-02R-1289-07	1034	1	male	40	IV
TCGA-CZ-5460	TCGA-CZ-5460-01A-01R-1503-07	2873	0	male	55	IV
TCGA-BP-4964	TCGA-BP-4964-01A-01R-1334-07	1862	0	female	54	I
TCGA-BP-4769	TCGA-BP-4769-01A-01R-1289-07	1876	0	male	63	I
TCGA-BP-4797	TCGA-BP-4797-01A-01R-1305-07	1107	0	male	34	III
TCGA-T7-A92I	TCGA-T7-A92I-01A-11R-A37O-07	356	0	female	47	I
TCGA-B0-5697	TCGA-B0-5697-01A-11R-1541-07	2630	0	male	50	I
TCGA-CJ-4876	TCGA-CJ-4876-01A-01R-1305-07	1955	0	male	57	II
TCGA-BP-4807	TCGA-BP-4807-01A-01R-1305-07	211	0	male	42	I
TCGA-A3-3378	TCGA-A3-3378-01A-02R-1325-07	630	0	male	60	I
TCGA-AS-3777	TCGA-AS-3777-01A-01R-0864-07	1238	0	male	63	I
TCGA-B8-4620	TCGA-B8-4620-01A-02R-1325-07	777	0	female	70	III
TCGA-A3-3323	TCGA-A3-3323-01A-02R-1325-07	1106	0	male	53	I
TCGA-B0-4698	TCGA-B0-4698-01A-01R-1503-07	42	1	male	75	IV
TCGA-BP-4325	TCGA-BP-4325-01A-02R-1289-07	2964	0	female	64	I
TCGA-BP-4167	TCGA-BP-4167-01A-02R-1325-07	2718	0	male	59	III
TCGA-BP-4163	TCGA-BP-4163-01A-02R-1325-07	2839	0	female	60	III
TCGA-AK-3447	TCGA-AK-3447-01A-01R-1766-07	1217	0	male	83	II
TCGA-B0-5106	TCGA-B0-5106-01A-01R-1420-07	1598	1	male	64	I
TCGA-CJ-5689	TCGA-CJ-5689-01A-11R-1541-07	0	1	male	90	I
TCGA-B0-5102	TCGA-B0-5102-01A-01R-1420-07	2764	1	female	74	I
TCGA-B0-5084	TCGA-B0-5084-01A-01R-1334-07	222	1	male	33	IV
TCGA-CZ-5452	TCGA-CZ-5452-01A-01R-1503-07	1789	0	male	69	II
TCGA-A3-A6NI	TCGA-A3-A6NI-01A-11R-A33J-07	1018	0	male	47	I
TCGA-CJ-4904	TCGA-CJ-4904-01A-02R-1426-07	3302	0	female	60	IV
TCGA-B2-5636	TCGA-B2-5636-01A-02R-1541-07	919	0	male	79	I
TCGA-A3-3343	TCGA-A3-3343-01A-01R-0864-07	945	0	male	79	II
TCGA-3Z-A93Z	TCGA-3Z-A93Z-01A-11R-A37O-07	385	0	male	69	I
TCGA-CZ-5457	TCGA-CZ-5457-01A-01R-1503-07	2754	0	male	62	III
TCGA-DV-A4VX	TCGA-DV-A4VX-01A-11R-A266-07	1626	1	male	59	IV
TCGA-BP-5200	TCGA-BP-5200-01A-01R-1426-07	1063	0	male	44	II
TCGA-BP-5187	TCGA-BP-5187-01A-01R-1426-07	406	0	male	54	I
TCGA-CZ-5988	TCGA-CZ-5988-01A-11R-1672-07	693	0	male	38	I
TCGA-CJ-6031	TCGA-CJ-6031-01A-11R-1672-07	1906	0	male	54	I
TCGA-A3-A8OU	TCGA-A3-A8OU-01A-11R-A37O-07	0	0	female	74	I
TCGA-CJ-4635	TCGA-CJ-4635-01A-02R-1305-07	1416	0	male	48	I
TCGA-BP-4975	TCGA-BP-4975-01A-01R-1334-07	1433	0	male	40	I
TCGA-CZ-4862	TCGA-CZ-4862-01A-01R-1305-07	3271	0	male	46	I
TCGA-BP-4765	TCGA-BP-4765-01A-01R-1289-07	2184	0	male	43	I
TCGA-CZ-5987	TCGA-CZ-5987-01A-11R-1672-07	445	1	male	60	IV
TCGA-A3-3306	TCGA-A3-3306-01A-01R-0864-07	1120	0	male	67	I
TCGA-B0-4818	TCGA-B0-4818-01A-01R-1503-07	510	1	female	68	II
TCGA-BP-4349	TCGA-BP-4349-01A-01R-1289-07	372	0	female	68	I
TCGA-CW-6093	TCGA-CW-6093-01A-11R-1672-07	3146	0	male	73	I
TCGA-CJ-4889	TCGA-CJ-4889-01A-01R-1305-07	1946	0	female	63	I
TCGA-B0-4844	TCGA-B0-4844-01A-01R-1277-07	313	1	male	60	IV
TCGA-AK-3451	TCGA-AK-3451-01A-02R-1188-07	2868	0	male	48	II
TCGA-B0-5120	TCGA-B0-5120-01A-01R-1420-07	1169	0	female	72	I
TCGA-BP-4766	TCGA-BP-4766-01A-01R-1289-07	1462	0	female	43	I
TCGA-BP-4962	TCGA-BP-4962-01A-01R-1334-07	1785	0	male	58	II
TCGA-B2-A4SR	TCGA-B2-A4SR-01A-11R-A266-07	507	0	male	61	II
TCGA-BP-5000	TCGA-BP-5000-01A-01R-1334-07	563	0	male	40	I
TCGA-CZ-4856	TCGA-CZ-4856-01A-02R-1426-07	18	0	female	62	I
TCGA-MM-A84U	TCGA-MM-A84U-01A-11R-A37O-07	700	0	female	58	I
TCGA-AK-3453	TCGA-AK-3453-01A-02R-1277-07	2531	0	female	58	II
TCGA-B8-A54K	TCGA-B8-A54K-01A-11R-A33J-07	469	0	male	61	I
TCGA-CJ-4872	TCGA-CJ-4872-01A-01R-1305-07	1435	0	male	51	I
TCGA-B0-4816	TCGA-B0-4816-01A-01R-1503-07	1371	1	male	49	II
TCGA-DV-5576	TCGA-DV-5576-01A-01R-1541-07	727	1	female	55	I
TCGA-B0-5119	TCGA-B0-5119-01A-02R-1420-07	1552	0	female	61	I
TCGA-MM-A564	TCGA-MM-A564-01A-11R-A266-07	607	0	male	68	II
TCGA-BP-4176	TCGA-BP-4176-01A-02R-1289-07	1955	0	male	64	I
TCGA-BP-4790	TCGA-BP-4790-01A-01R-1305-07	1111	1	male	76	I
TCGA-CJ-4901	TCGA-CJ-4901-01A-01R-1426-07	1450	0	male	47	III
TCGA-BP-5192	TCGA-BP-5192-01A-01R-1426-07	714	0	male	59	I
TCGA-B0-5080	TCGA-B0-5080-01A-01R-1503-07	342	1	male	63	IV
TCGA-G6-A8L8	TCGA-G6-A8L8-01A-21R-A37O-07	1091	1	female	62	I
TCGA-AK-3433	TCGA-AK-3433-01A-02R-1277-07	3409	0	female	48	II
TCGA-BP-4965	TCGA-BP-4965-01A-01R-1334-07	1871	0	male	46	I
TCGA-CJ-4897	TCGA-CJ-4897-01A-03R-1426-07	3341	0	female	79	III
TCGA-B8-5164	TCGA-B8-5164-01A-01R-1420-07	26	0	male	65	III
TCGA-CZ-5459	TCGA-CZ-5459-01A-01R-1503-07	1683	0	male	63	III
TCGA-B0-5099	TCGA-B0-5099-01A-01R-1420-07	485	1	female	88	III
TCGA-BP-4334	TCGA-BP-4334-01A-01R-1289-07	645	1	male	56	III
TCGA-BP-4343	TCGA-BP-4343-01A-02R-1289-07	1912	1	male	64	III
TCGA-A3-A8OX	TCGA-A3-A8OX-01A-11R-A37O-07	0	0	female	65	I
TCGA-B0-4822	TCGA-B0-4822-01A-01R-1277-07	1111	1	male	78	II
TCGA-BP-4985	TCGA-BP-4985-01A-01R-1334-07	952	1	male	72	III
TCGA-A3-3324	TCGA-A3-3324-01A-02R-1325-07	1186	0	male	51	I
TCGA-BP-4795	TCGA-BP-4795-01A-02R-1420-07	620	0	female	74	I
TCGA-B8-5545	TCGA-B8-5545-01A-01R-1672-07	1525	0	male	42	I
TCGA-GK-A6C7	TCGA-GK-A6C7-01A-11R-A33J-07	61	0	female	76	I
TCGA-CJ-4885	TCGA-CJ-4885-01A-01R-1305-07	3451	0	male	64	IV
TCGA-B0-4688	TCGA-B0-4688-01A-01R-1277-07	101	1	male	46	IV
TCGA-B0-5088	TCGA-B0-5088-01A-01R-1334-07	563	1	male	53	I
TCGA-BP-4162	TCGA-BP-4162-01A-02R-1325-07	3074	0	female	65	I
TCGA-BP-5174	TCGA-BP-5174-01A-01R-1426-07	2257	0	female	45	I
TCGA-BP-4352	TCGA-BP-4352-01A-01R-1289-07	344	1	female	74	IV
TCGA-B0-5097	TCGA-B0-5097-01A-01R-1420-07	665	0	female	59	III
TCGA-B0-5077	TCGA-B0-5077-01A-01R-1334-07	1317	1	male	77	I
TCGA-B0-4843	TCGA-B0-4843-01A-01R-1277-07	320	1	male	57	III
TCGA-CW-5585	TCGA-CW-5585-01A-01R-1541-07	2609	0	male	51	IV
TCGA-A3-A6NN	TCGA-A3-A6NN-01A-12R-A33J-07	3	0	male	78	I
TCGA-CJ-4638	TCGA-CJ-4638-01A-02R-1325-07	431	1	female	46	IV
TCGA-CJ-5686	TCGA-CJ-5686-01A-11R-1672-07	2038	0	female	59	I
TCGA-CJ-4869	TCGA-CJ-4869-01A-02R-1426-07	2554	0	male	49	III
TCGA-AK-3450	TCGA-AK-3450-01A-02R-1277-07	1508	0	female	85	I
TCGA-B8-5551	TCGA-B8-5551-01A-01R-1541-07	16	0	female	65	I
TCGA-B2-3923	TCGA-B2-3923-01B-10R-A277-07	992	0	male	59	II
TCGA-AK-3461	TCGA-AK-3461-01A-02R-1277-07	2217	0	male	72	I
TCGA-B8-A54J	TCGA-B8-A54J-01A-11R-A33J-07	528	0	male	60	II
TCGA-B0-5707	TCGA-B0-5707-01A-11R-1541-07	3744	0	female	39	I
TCGA-A3-3374	TCGA-A3-3374-01A-02R-1325-07	1314	0	female	51	I
TCGA-A3-3349	TCGA-A3-3349-01A-01R-1188-07	1385	0	female	34	I
TCGA-B0-4848	TCGA-B0-4848-01A-01R-1277-07	883	1	male	54	III
TCGA-A3-3311	TCGA-A3-3311-01A-02R-1325-07	1191	1	male	57	I
TCGA-DV-5575	TCGA-DV-5575-01A-01R-1541-07	1729	0	female	52	I
TCGA-A3-3313	TCGA-A3-3313-01A-02R-1325-07	735	1	male	59	I
TCGA-B0-5694	TCGA-B0-5694-01A-11R-1541-07	480	1	male	71	III
TCGA-A3-3372	TCGA-A3-3372-01A-02R-1325-07	735	0	male	64	III
TCGA-B0-4694	TCGA-B0-4694-01A-01R-1277-07	106	1	male	72	III
TCGA-B0-4696	TCGA-B0-4696-01A-01R-1277-07	866	1	male	58	III
TCGA-A3-3365	TCGA-A3-3365-01A-01R-0864-07	873	0	male	46	I
TCGA-DV-5568	TCGA-DV-5568-01A-01R-1541-07	370	0	male	26	I
TCGA-B8-4148	TCGA-B8-4148-01A-02R-1325-07	1520	0	female	63	I
TCGA-B0-4697	TCGA-B0-4697-01A-01R-1277-07	578	1	female	46	IV
TCGA-BP-4967	TCGA-BP-4967-01A-01R-1334-07	205	0	male	76	III
TCGA-B2-4099	TCGA-B2-4099-01A-02R-1188-07	972	0	male	83	I
TCGA-B0-4842	TCGA-B0-4842-01A-02R-1420-07	1724	1	female	73	III
TCGA-AK-3425	TCGA-AK-3425-01A-02R-1277-07	3343	0	male	68	I
TCGA-B4-5835	TCGA-B4-5835-01A-11R-1672-07	16	0	female	64	I
TCGA-BP-4158	TCGA-BP-4158-01A-02R-1289-07	3377	0	male	69	I
TCGA-B0-5696	TCGA-B0-5696-01A-11R-1541-07	2609	0	male	69	III
TCGA-BP-4968	TCGA-BP-4968-01A-01R-1334-07	1746	0	male	40	I
TCGA-A3-3319	TCGA-A3-3319-01A-02R-1325-07	1130	0	male	70	I
TCGA-A3-3352	TCGA-A3-3352-01A-01R-0864-07	561	1	male	74	III
TCGA-CJ-4868	TCGA-CJ-4868-01A-01R-1305-07	646	1	male	42	IV
TCGA-BP-5189	TCGA-BP-5189-01A-02R-1426-07	822	1	male	60	I
TCGA-CJ-4923	TCGA-CJ-4923-01A-01R-1426-07	572	1	female	63	IV
TCGA-BP-5175	TCGA-BP-5175-01A-01R-1426-07	932	0	male	60	I
TCGA-CJ-4918	TCGA-CJ-4918-01A-01R-1426-07	93	1	male	64	IV
TCGA-B0-4706	TCGA-B0-4706-01A-01R-1503-07	65	1	male	61	III
TCGA-BP-4761	TCGA-BP-4761-01A-01R-1289-07	182	0	male	57	III
TCGA-G6-A8L6	TCGA-G6-A8L6-01A-11R-A37O-07	313	1	male	55	IV
TCGA-EU-5907	TCGA-EU-5907-01A-11R-1672-07	127	0	male	81	III
TCGA-AK-3454	TCGA-AK-3454-01A-02R-1277-07	874	0	male	84	I
TCGA-CJ-5681	TCGA-CJ-5681-01A-11R-1541-07	552	1	female	44	IV
TCGA-A3-3373	TCGA-A3-3373-01A-02R-1420-07	1621	0	female	54	I
TCGA-CW-5581	TCGA-CW-5581-01A-02R-1541-07	2799	0	male	44	I
TCGA-CJ-4636	TCGA-CJ-4636-01A-02R-1325-07	1924	0	male	51	III
TCGA-BP-4762	TCGA-BP-4762-01A-02R-1289-07	1343	1	male	42	I
TCGA-A3-3326	TCGA-A3-3326-01A-01R-0864-07	1137	0	male	47	I
TCGA-CZ-4854	TCGA-CZ-4854-01A-01R-1305-07	1404	1	male	68	I
TCGA-BP-5186	TCGA-BP-5186-01A-01R-1426-07	693	0	female	50	I
TCGA-BP-5170	TCGA-BP-5170-01A-01R-1426-07	2412	0	male	55	I
TCGA-CZ-4865	TCGA-CZ-4865-01A-02R-1503-07	166	1	female	70	I
TCGA-CJ-5676	TCGA-CJ-5676-01A-11R-1541-07	4067	0	male	47	III
TCGA-BP-4771	TCGA-BP-4771-01A-01R-1289-07	162	1	male	62	IV
TCGA-BP-5182	TCGA-BP-5182-01A-01R-1426-07	1165	0	male	56	I
TCGA-B0-5691	TCGA-B0-5691-01A-11R-1541-07	3431	0	female	66	I
TCGA-B0-4837	TCGA-B0-4837-01A-01R-1305-07	1378	1	male	63	I
TCGA-B0-5812	TCGA-B0-5812-01A-11R-1672-07	3834	0	male	53	I
TCGA-B8-A54H	TCGA-B8-A54H-01A-11R-A33J-07	256	0	female	69	II
TCGA-A3-3347	TCGA-A3-3347-01A-02R-1325-07	1610	1	female	76	III
TCGA-AK-3431	TCGA-AK-3431-01A-02R-1277-07	2241	1	female	62	II
TCGA-BP-4803	TCGA-BP-4803-01A-01R-1305-07	204	0	male	79	III
TCGA-CZ-5461	TCGA-CZ-5461-01A-01R-1503-07	330	1	male	52	IV
TCGA-CJ-4907	TCGA-CJ-4907-01A-01R-1426-07	1499	0	male	58	III
TCGA-BP-4331	TCGA-BP-4331-01A-01R-1289-07	2454	1	male	52	I
TCGA-BP-4969	TCGA-BP-4969-01A-01R-1334-07	1794	0	female	63	I
TCGA-B0-5706	TCGA-B0-5706-01A-11R-1541-07	3205	0	male	45	II
TCGA-B0-5098	TCGA-B0-5098-01A-01R-1420-07	1584	1	female	53	I
TCGA-BP-4165	TCGA-BP-4165-01A-02R-1289-07	3037	0	female	64	I
TCGA-BP-4166	TCGA-BP-4166-01A-02R-1289-07	13	0	male	69	III
TCGA-B0-4810	TCGA-B0-4810-01A-01R-1503-07	478	1	male	47	III
TCGA-CJ-4639	TCGA-CJ-4639-01A-02R-1325-07	3229	0	female	49	II
TCGA-BP-4169	TCGA-BP-4169-01A-02R-1289-07	701	1	female	76	II
TCGA-G6-A5PC	TCGA-G6-A5PC-01A-11R-A33J-07	242	1	female	54	IV
TCGA-CJ-5679	TCGA-CJ-5679-01A-11R-1541-07	679	1	male	73	III
TCGA-B0-4839	TCGA-B0-4839-01A-01R-1305-07	1639	1	female	80	I
TCGA-B0-4814	TCGA-B0-4814-01A-01R-1277-07	168	1	male	58	IV
TCGA-B2-3924	TCGA-B2-3924-01A-02R-A277-07	1092	0	male	73	I
TCGA-B0-4710	TCGA-B0-4710-01A-01R-1503-07	1755	0	female	75	III
TCGA-B0-5113	TCGA-B0-5113-01A-01R-1420-07	1175	0	female	69	III
TCGA-CJ-6027	TCGA-CJ-6027-01A-11R-1672-07	3615	1	male	77	I
TCGA-EU-5905	TCGA-EU-5905-01A-11R-1672-07	119	0	female	67	I
TCGA-CJ-4916	TCGA-CJ-4916-01A-01R-1426-07	1373	0	female	69	III
TCGA-BP-4173	TCGA-BP-4173-01A-02R-1289-07	1893	0	male	47	II
TCGA-B0-5075	TCGA-B0-5075-01A-01R-1334-07	637	1	female	77	III
TCGA-B0-5115	TCGA-B0-5115-01A-01R-1420-07	1604	0	male	43	IV
TCGA-A3-3383	TCGA-A3-3383-01A-02R-1325-07	861	0	male	52	I
TCGA-CJ-4890	TCGA-CJ-4890-01A-01R-1305-07	3519	0	male	72	IV
TCGA-B0-5081	TCGA-B0-5081-01A-01R-1334-07	362	1	female	79	III
TCGA-BP-4338	TCGA-BP-4338-01A-01R-1289-07	2859	0	male	43	I
TCGA-CJ-5682	TCGA-CJ-5682-01A-11R-1541-07	3736	0	male	60	IV
TCGA-A3-3385	TCGA-A3-3385-01A-02R-1420-07	1993	0	female	46	I
TCGA-BP-4760	TCGA-BP-4760-01A-02R-1420-07	2361	0	male	69	I
TCGA-B0-4707	TCGA-B0-4707-01A-01R-1277-07	600	1	male	63	III
TCGA-A3-3357	TCGA-A3-3357-01A-02R-1420-07	2688	0	male	62	II
TCGA-CW-6090	TCGA-CW-6090-01A-11R-1672-07	2552	0	male	68	I
TCGA-B0-5700	TCGA-B0-5700-01A-11R-1541-07	1790	0	male	77	I
TCGA-CJ-6033	TCGA-CJ-6033-01A-11R-1672-07	224	1	female	54	IV
TCGA-CJ-4884	TCGA-CJ-4884-01A-01R-1305-07	1759	0	female	72	III
TCGA-BP-4959	TCGA-BP-4959-01A-01R-1334-07	2660	0	male	49	I
TCGA-BP-4787	TCGA-BP-4787-01A-01R-1305-07	480	1	female	59	IV
TCGA-A3-3320	TCGA-A3-3320-01A-02R-1325-07	1508	0	female	52	I
TCGA-BP-4344	TCGA-BP-4344-01A-01R-1289-07	1666	0	female	75	I
TCGA-B2-4098	TCGA-B2-4098-01A-02R-1325-07	51	1	female	72	I
TCGA-A3-A6NL	TCGA-A3-A6NL-01A-11R-A33J-07	689	0	female	49	I
TCGA-CJ-4873	TCGA-CJ-4873-01A-01R-1305-07	1776	0	female	85	III
TCGA-B8-A54F	TCGA-B8-A54F-01A-11R-A266-07	519	0	female	49	I
TCGA-BP-5201	TCGA-BP-5201-01A-01R-1426-07	951	0	male	63	IV
TCGA-B4-5378	TCGA-B4-5378-01A-01R-1503-07	175	0	male	62	I
TCGA-CZ-5466	TCGA-CZ-5466-01A-01R-1503-07	685	0	male	67	III
TCGA-B0-4811	TCGA-B0-4811-01A-01R-1503-07	1417	1	male	48	III
TCGA-CZ-5453	TCGA-CZ-5453-01A-01R-1503-07	2419	1	male	67	II
TCGA-BP-4346	TCGA-BP-4346-01A-01R-1289-07	1493	1	male	57	III
TCGA-CW-5589	TCGA-CW-5589-01A-01R-1541-07	2378	0	male	52	I
TCGA-B8-5550	TCGA-B8-5550-01A-01R-1541-07	1476	0	male	71	III
TCGA-B2-5635	TCGA-B2-5635-01A-01R-1541-07	755	0	male	74	I
TCGA-B8-A54E	TCGA-B8-A54E-01A-11R-A266-07	909	0	female	62	I
TCGA-BP-4998	TCGA-BP-4998-01A-01R-1334-07	932	0	male	49	I
TCGA-BP-5194	TCGA-BP-5194-01A-02R-1426-07	408	0	male	39	I
TCGA-CJ-5680	TCGA-CJ-5680-01A-11R-1541-07	768	1	female	65	IV
TCGA-BP-4983	TCGA-BP-4983-01A-01R-1334-07	1413	0	female	67	III
TCGA-B0-5085	TCGA-B0-5085-01A-01R-1334-07	770	1	female	76	III
TCGA-B0-5400	TCGA-B0-5400-01A-01R-1503-07	1733	0	female	59	III
TCGA-BP-4784	TCGA-BP-4784-01A-01R-1305-07	1854	0	female	67	I
TCGA-A3-3363	TCGA-A3-3363-01A-01R-0864-07	319	0	male	50	II
TCGA-B8-4621	TCGA-B8-4621-01A-01R-1503-07	788	0	male	63	I
TCGA-EU-5906	TCGA-EU-5906-01A-11R-1672-07	206	0	male	55	I
TCGA-A3-3367	TCGA-A3-3367-01A-02R-1420-07	2270	0	male	72	I
TCGA-B0-4701	TCGA-B0-4701-01A-01R-1277-07	238	1	female	66	IV
TCGA-CJ-6030	TCGA-CJ-6030-01A-11R-1672-07	2299	1	male	65	I
TCGA-B0-5107	TCGA-B0-5107-01A-01R-1420-07	927	1	female	65	IV
TCGA-CZ-5464	TCGA-CZ-5464-01A-01R-1503-07	2128	0	male	69	IV
TCGA-BP-4329	TCGA-BP-4329-01A-02R-1289-07	845	1	male	75	III
TCGA-BP-4993	TCGA-BP-4993-01A-02R-1420-07	177	0	male	58	I
TCGA-BP-5178	TCGA-BP-5178-01A-01R-1426-07	1912	1	male	71	IV
TCGA-CW-5583	TCGA-CW-5583-01A-02R-1541-07	2489	0	female	51	I
TCGA-B4-5838	TCGA-B4-5838-01A-11R-1672-07	166	0	male	52	unknow
TCGA-B0-5121	TCGA-B0-5121-01A-02R-1420-07	1485	0	male	56	I
TCGA-CJ-4920	TCGA-CJ-4920-01A-01R-1426-07	139	1	female	64	I
TCGA-B2-5639	TCGA-B2-5639-01A-01R-1541-07	1003	1	male	46	IV
TCGA-CW-5587	TCGA-CW-5587-01A-01R-1541-07	2226	0	female	62	III
TCGA-CZ-5455	TCGA-CZ-5455-01A-01R-1503-07	561	1	male	63	IV
TCGA-B0-5702	TCGA-B0-5702-01A-11R-1541-07	2172	0	male	71	I
TCGA-B0-5083	TCGA-B0-5083-01A-02R-1420-07	1045	1	male	63	I
TCGA-B0-4718	TCGA-B0-4718-01A-01R-1277-07	1778	0	male	57	III
TCGA-B0-4852	TCGA-B0-4852-01A-01R-1503-07	1121	1	female	78	II
TCGA-B4-5832	TCGA-B4-5832-01A-11R-1672-07	155	0	male	65	III
TCGA-BP-4326	TCGA-BP-4326-01A-01R-1289-07	1625	1	female	53	I
TCGA-CJ-4637	TCGA-CJ-4637-01A-02R-1325-07	2227	1	female	52	IV
TCGA-CJ-4870	TCGA-CJ-4870-01A-01R-1305-07	1498	0	female	58	III
TCGA-B8-4619	TCGA-B8-4619-01A-02R-1325-07	523	0	male	58	I
TCGA-CW-5588	TCGA-CW-5588-01A-01R-1541-07	2017	0	female	78	I
TCGA-CJ-4878	TCGA-CJ-4878-01A-01R-1305-07	2186	0	female	71	III
TCGA-CZ-4864	TCGA-CZ-4864-01A-01R-1503-07	1315	1	male	86	II
TCGA-BP-4781	TCGA-BP-4781-01A-01R-1305-07	2080	0	male	78	I
TCGA-CJ-4875	TCGA-CJ-4875-01A-01R-1305-07	3554	1	male	67	IV
TCGA-CJ-5678	TCGA-CJ-5678-01A-11R-1541-07	574	1	male	62	IV
TCGA-B8-5553	TCGA-B8-5553-01A-01R-1541-07	435	0	female	67	I
TCGA-BP-4994	TCGA-BP-4994-01A-01R-1334-07	1308	0	male	54	I
TCGA-CJ-4892	TCGA-CJ-4892-01A-01R-1305-07	1521	0	female	65	I
TCGA-BP-4170	TCGA-BP-4170-01A-02R-1289-07	2343	1	female	72	I
TCGA-BP-4160	TCGA-BP-4160-01A-02R-1289-07	2881	0	male	67	III
TCGA-B0-4847	TCGA-B0-4847-01A-01R-1277-07	793	1	male	60	IV
TCGA-CJ-4634	TCGA-CJ-4634-01A-02R-1325-07	3498	0	female	60	I
TCGA-AS-3778	TCGA-AS-3778-01A-01R-A32Z-07	43	0	male	35	I
TCGA-CZ-4853	TCGA-CZ-4853-01A-01R-1426-07	774	0	male	82	I
TCGA-CZ-5468	TCGA-CZ-5468-01A-01R-1503-07	59	1	male	84	IV
TCGA-CZ-5986	TCGA-CZ-5986-01A-11R-1672-07	373	0	male	61	I
TCGA-B0-5711	TCGA-B0-5711-01A-11R-1672-07	3989	0	male	50	III
TCGA-CZ-4863	TCGA-CZ-4863-01A-01R-1503-07	1928	0	female	51	III
TCGA-CW-5580	TCGA-CW-5580-01A-01R-1672-07	1964	1	female	73	IV
TCGA-BP-4345	TCGA-BP-4345-01A-01R-1289-07	1516	0	male	62	III
TCGA-A3-3346	TCGA-A3-3346-01A-01R-1766-07	137	1	male	68	I
TCGA-A3-3358	TCGA-A3-3358-01A-01R-1541-07	1307	0	female	57	I
TCGA-B0-5094	TCGA-B0-5094-01A-01R-1420-07	333	1	male	62	IV
TCGA-BP-4341	TCGA-BP-4341-01A-01R-1289-07	1589	1	male	67	III
TCGA-B8-4154	TCGA-B8-4154-01A-01R-1188-07	1380	0	female	73	I
TCGA-B0-4713	TCGA-B0-4713-01A-01R-1277-07	202	1	female	76	III
TCGA-BP-4768	TCGA-BP-4768-01A-01R-1289-07	400	0	female	72	I
TCGA-A3-3380	TCGA-A3-3380-01A-01R-0864-07	567	0	male	54	I
TCGA-A3-3317	TCGA-A3-3317-01A-02R-1325-07	1491	0	male	67	II
TCGA-BP-5177	TCGA-BP-5177-01A-01R-1426-07	293	0	female	46	I
TCGA-B0-5701	TCGA-B0-5701-01A-11R-1541-07	2461	0	male	65	III
TCGA-BP-5198	TCGA-BP-5198-01A-01R-1426-07	603	0	male	72	III
TCGA-CJ-4644	TCGA-CJ-4644-01A-02R-1325-07	336	1	female	48	IV
TCGA-CJ-4899	TCGA-CJ-4899-01A-01R-1334-07	1528	0	male	42	I
TCGA-B8-A54D	TCGA-B8-A54D-01A-21R-A266-07	830	0	male	69	III
TCGA-CJ-4642	TCGA-CJ-4642-01B-01R-1305-07	3205	0	male	47	II
TCGA-BP-5176	TCGA-BP-5176-01A-01R-1426-07	1590	1	female	78	I
TCGA-B0-4691	TCGA-B0-4691-01A-01R-1277-07	139	1	male	55	IV
TCGA-CJ-5671	TCGA-CJ-5671-01A-11R-1541-07	3987	0	male	51	I
TCGA-A3-A6NJ	TCGA-A3-A6NJ-01A-12R-A33J-07	468	0	female	57	I
TCGA-BP-4789	TCGA-BP-4789-01A-01R-1305-07	1489	0	male	48	I
TCGA-A3-3325	TCGA-A3-3325-01A-01R-0864-07	1170	1	male	52	I
TCGA-B8-5549	TCGA-B8-5549-01A-01R-1541-07	194	0	male	53	I
TCGA-BP-4782	TCGA-BP-4782-01A-02R-1420-07	354	0	female	55	I
TCGA-BP-4999	TCGA-BP-4999-01A-01R-1334-07	1266	0	male	56	I
TCGA-BP-4991	TCGA-BP-4991-01A-01R-1334-07	1413	0	male	54	I
TCGA-BP-4988	TCGA-BP-4988-01A-01R-1334-07	828	1	male	72	I
TCGA-CJ-4908	TCGA-CJ-4908-01A-01R-1426-07	1531	0	male	38	I
TCGA-B0-4714	TCGA-B0-4714-01A-01R-1277-07	99	1	male	81	IV
TCGA-B0-5100	TCGA-B0-5100-01A-01R-1420-07	1913	1	male	72	III
TCGA-B0-4849	TCGA-B0-4849-01A-01R-1277-07	69	1	male	51	III
TCGA-AK-3428	TCGA-AK-3428-01A-02R-1277-07	3728	0	male	62	III
TCGA-A3-A8OV	TCGA-A3-A8OV-01A-11R-A37O-07	340	0	male	75	I
TCGA-BP-4756	TCGA-BP-4756-01A-01R-1289-07	374	0	female	62	I
TCGA-B8-4153	TCGA-B8-4153-01B-11R-1672-07	762	0	male	74	III
TCGA-BP-5184	TCGA-BP-5184-01A-01R-1426-07	1133	0	male	54	I
TCGA-AK-3456	TCGA-AK-3456-01A-02R-1325-07	1143	0	male	48	II
TCGA-BP-4992	TCGA-BP-4992-01A-01R-1334-07	501	0	male	66	I
TCGA-A3-3335	TCGA-A3-3335-01A-01R-0864-07	1886	0	male	41	II
TCGA-B0-5402	TCGA-B0-5402-01A-01R-1503-07	1290	0	male	64	IV
TCGA-B4-5844	TCGA-B4-5844-01A-11R-1672-07	7	0	female	61	II
TCGA-CJ-4882	TCGA-CJ-4882-01A-02R-1426-07	1883	0	male	57	III
TCGA-AK-3440	TCGA-AK-3440-01A-02R-1277-07	2865	0	male	58	I
TCGA-B0-5117	TCGA-B0-5117-01A-01R-1420-07	1608	0	male	40	I
TCGA-BP-5191	TCGA-BP-5191-01A-01R-1426-07	967	0	male	79	III
TCGA-MW-A4EC	TCGA-MW-A4EC-01A-11R-A266-07	498	0	female	72	I
TCGA-B8-4622	TCGA-B8-4622-01A-02R-1277-07	1525	0	male	57	IV
TCGA-BP-4776	TCGA-BP-4776-01A-01R-1289-07	411	0	male	52	I
TCGA-A3-A8CQ	TCGA-A3-A8CQ-01A-11R-A37O-07	3	0	female	59	I
TCGA-B8-4151	TCGA-B8-4151-01A-01R-1188-07	1299	0	female	51	III
TCGA-BP-4337	TCGA-BP-4337-01A-01R-1289-07	2	1	female	76	III
TCGA-CJ-4886	TCGA-CJ-4886-01A-01R-1305-07	1952	0	female	42	I
TCGA-BP-5008	TCGA-BP-5008-01A-01R-1334-07	1071	0	male	46	I
TCGA-B0-5712	TCGA-B0-5712-01A-11R-1672-07	2722	0	female	68	IV
TCGA-B2-5633	TCGA-B2-5633-01A-01R-1541-07	963	0	male	56	I
TCGA-BP-5202	TCGA-BP-5202-01A-02R-1426-07	29	0	male	75	III
TCGA-B0-4817	TCGA-B0-4817-01A-01R-1277-07	1019	1	male	81	III
TCGA-CJ-4895	TCGA-CJ-4895-01A-01R-1305-07	1200	1	male	62	IV
TCGA-BP-5169	TCGA-BP-5169-01A-01R-1426-07	193	0	male	70	I
TCGA-CW-6087	TCGA-CW-6087-01A-11R-1672-07	41	1	male	61	IV
TCGA-B0-4699	TCGA-B0-4699-01A-01R-1277-07	110	1	male	74	IV
TCGA-CJ-6032	TCGA-CJ-6032-01A-11R-1672-07	3639	0	female	63	II
TCGA-B0-5709	TCGA-B0-5709-01A-11R-1541-07	3974	0	female	62	III
TCGA-BP-4970	TCGA-BP-4970-01A-01R-1334-07	433	0	male	44	III
TCGA-BP-4342	TCGA-BP-4342-01A-01R-1289-07	2256	1	male	79	II
TCGA-BP-5185	TCGA-BP-5185-01A-01R-1426-07	1132	0	male	56	I
TCGA-BP-4327	TCGA-BP-4327-01A-01R-1289-07	109	1	female	75	II
TCGA-BP-4775	TCGA-BP-4775-01A-01R-1289-07	1843	0	female	55	I
TCGA-DV-A4W0	TCGA-DV-A4W0-05A-11R-A266-07	2470	0	male	55	I
TCGA-B0-5705	TCGA-B0-5705-01A-11R-1541-07	4537	0	female	65	I
TCGA-B8-A7U6	TCGA-B8-A7U6-01A-12R-A37O-07	495	0	female	54	I
TCGA-B8-5546	TCGA-B8-5546-01A-01R-1541-07	505	0	female	38	I
TCGA-BP-5180	TCGA-BP-5180-01A-01R-1426-07	2263	0	male	53	I
TCGA-DV-5573	TCGA-DV-5573-01A-01R-1541-07	1130	0	male	41	I
TCGA-A3-3362	TCGA-A3-3362-01A-02R-1325-07	1559	0	female	60	I
TCGA-BP-5196	TCGA-BP-5196-01A-01R-1426-07	1018	0	male	53	I
TCGA-B0-4712	TCGA-B0-4712-01A-01R-1503-07	1337	1	male	76	IV
TCGA-BP-4977	TCGA-BP-4977-01A-01R-1334-07	454	0	male	57	I
TCGA-B4-5843	TCGA-B4-5843-01A-11R-1672-07	11	0	male	45	I
TCGA-BP-4981	TCGA-BP-4981-01A-01R-1334-07	1097	1	female	75	III
TCGA-CJ-5675	TCGA-CJ-5675-01A-11R-1541-07	3936	0	male	70	II
TCGA-B0-4845	TCGA-B0-4845-01A-01R-1277-07	1986	1	male	70	IV
TCGA-B2-4101	TCGA-B2-4101-01A-02R-1277-07	648	0	male	52	II
TCGA-CW-6097	TCGA-CW-6097-01A-11R-1672-07	571	1	male	32	III
TCGA-CJ-4894	TCGA-CJ-4894-01A-01R-1305-07	841	1	male	58	III
TCGA-MM-A563	TCGA-MM-A563-01A-11R-A266-07	591	0	male	41	unknow
TCGA-CZ-4860	TCGA-CZ-4860-01A-01R-1305-07	206	1	male	60	IV
TCGA-BP-4961	TCGA-BP-4961-01A-01R-1334-07	1935	0	male	47	I
TCGA-AK-3427	TCGA-AK-3427-01A-01R-0864-07	3583	0	male	65	I
TCGA-CZ-4859	TCGA-CZ-4859-01A-02R-1426-07	1787	0	female	59	I
TCGA-6D-AA2E	TCGA-6D-AA2E-01A-11R-A37O-07	362	0	female	68	I
TCGA-A3-3308	TCGA-A3-3308-01A-02R-1325-07	16	0	female	77	III
TCGA-CZ-5456	TCGA-CZ-5456-01A-01R-1503-07	2422	0	male	57	II
TCGA-A3-3307	TCGA-A3-3307-01A-01R-0864-07	1436	0	male	66	III
TCGA-B0-5092	TCGA-B0-5092-01A-01R-1420-07	459	1	female	53	IV
TCGA-CZ-4857	TCGA-CZ-4857-01A-01R-1305-07	1432	1	male	56	IV
TCGA-B0-4703	TCGA-B0-4703-01A-01R-1277-07	182	1	male	51	IV
TCGA-CJ-4881	TCGA-CJ-4881-01A-01R-1305-07	2014	0	male	41	III
TCGA-BP-4777	TCGA-BP-4777-01A-01R-1289-07	1731	0	male	46	I
TCGA-B0-4945	TCGA-B0-4945-01A-01R-1420-07	2145	1	female	75	I
TCGA-BP-5168	TCGA-BP-5168-01A-01R-1420-07	1463	1	male	75	I
TCGA-AK-3458	TCGA-AK-3458-01A-01R-1503-07	1168	0	male	48	I
TCGA-B0-4828	TCGA-B0-4828-01A-01R-1277-07	307	1	male	79	IV
TCGA-B0-4846	TCGA-B0-4846-01A-01R-1277-07	1200	1	male	52	IV
TCGA-BP-4161	TCGA-BP-4161-01A-02R-1325-07	2746	0	male	74	I
TCGA-B0-5693	TCGA-B0-5693-01A-11R-1541-07	4074	0	female	47	I
TCGA-CJ-4903	TCGA-CJ-4903-01A-01R-1426-07	1560	0	male	50	I
TCGA-B0-5096	TCGA-B0-5096-01A-01R-1420-07	68	1	female	72	III
TCGA-B0-4693	TCGA-B0-4693-01A-01R-1277-07	77	1	female	72	III
TCGA-B8-4143	TCGA-B8-4143-01A-01R-1188-07	709	1	female	66	IV
TCGA-AK-3465	TCGA-AK-3465-01A-02R-1325-07	369	0	female	71	I
TCGA-BP-4763	TCGA-BP-4763-01A-01R-1289-07	1270	1	female	79	I
TCGA-B0-4824	TCGA-B0-4824-01A-01R-1277-07	1657	1	female	49	I
TCGA-BP-4971	TCGA-BP-4971-01A-01R-1334-07	1487	0	male	40	III
TCGA-CJ-6028	TCGA-CJ-6028-01A-11R-1672-07	1625	1	male	58	IV
TCGA-B0-4833	TCGA-B0-4833-01A-01R-1305-07	2386	1	female	82	I
TCGA-BP-5010	TCGA-BP-5010-01A-02R-1420-07	878	1	male	63	III
TCGA-BP-4799	TCGA-BP-4799-01A-01R-1305-07	1133	1	male	70	III
TCGA-BP-4976	TCGA-BP-4976-01A-01R-1334-07	1632	0	male	77	I
TCGA-B8-5158	TCGA-B8-5158-01A-01R-1420-07	1218	0	male	56	III
TCGA-CZ-5462	TCGA-CZ-5462-01A-01R-1503-07	311	1	male	83	IV
TCGA-B0-4836	TCGA-B0-4836-01A-01R-1305-07	1238	1	male	61	IV
TCGA-B0-5692	TCGA-B0-5692-01A-11R-1541-07	3944	0	female	66	III
TCGA-BP-4332	TCGA-BP-4332-01A-01R-1289-07	1133	0	male	36	III
TCGA-B0-4823	TCGA-B0-4823-01A-02R-1420-07	454	1	male	88	I
TCGA-B8-A54G	TCGA-B8-A54G-01A-11R-A266-07	53	0	male	50	I
TCGA-BP-5009	TCGA-BP-5009-01A-01R-1334-07	1092	1	male	52	I
TCGA-B0-5698	TCGA-B0-5698-01A-11R-1672-07	3631	0	male	77	I
TCGA-A3-3351	TCGA-A3-3351-01A-02R-1325-07	910	0	male	42	II
TCGA-BP-4355	TCGA-BP-4355-01A-01R-1289-07	953	1	female	59	III
TCGA-BP-4804	TCGA-BP-4804-01A-02R-1305-07	1459	0	male	59	I
TCGA-CJ-5672	TCGA-CJ-5672-01A-11R-1541-07	1972	1	male	84	I
TCGA-B0-4838	TCGA-B0-4838-01A-01R-1305-07	834	1	female	69	I
TCGA-A3-3322	TCGA-A3-3322-01A-02R-1325-07	1478	0	male	51	I
TCGA-CW-5591	TCGA-CW-5591-01A-01R-1541-07	2271	0	male	56	IV
TCGA-BP-5183	TCGA-BP-5183-01A-01R-1426-07	1291	0	male	57	III
TCGA-CJ-4902	TCGA-CJ-4902-01A-01R-1426-07	1520	0	male	61	III
TCGA-A3-3329	TCGA-A3-3329-01A-01R-0864-07	1624	0	male	75	I
TCGA-CJ-4874	TCGA-CJ-4874-01A-01R-1305-07	2283	0	female	73	I
TCGA-BP-5190	TCGA-BP-5190-01A-01R-1426-07	1011	0	male	61	I
TCGA-DV-5565	TCGA-DV-5565-01A-01R-1541-07	1329	0	male	59	I
TCGA-BP-4335	TCGA-BP-4335-01A-01R-1289-07	475	1	female	65	IV
TCGA-BP-4982	TCGA-BP-4982-01A-01R-1334-07	1014	0	male	42	I
TCGA-CZ-5458	TCGA-CZ-5458-01A-01R-1503-07	2789	0	male	43	III
TCGA-B0-5110	TCGA-B0-5110-01A-01R-1420-07	2009	0	female	71	I
TCGA-AK-3443	TCGA-AK-3443-01A-02R-1325-07	1423	0	male	45	II
TCGA-EU-5904	TCGA-EU-5904-01A-11R-1672-07	551	0	female	47	I
TCGA-B0-5399	TCGA-B0-5399-01A-01R-1503-07	1411	0	male	46	I
TCGA-BP-4159	TCGA-BP-4159-01A-02R-1289-07	2601	1	male	70	I
TCGA-B0-4819	TCGA-B0-4819-01A-01R-1277-07	183	1	female	60	IV
TCGA-BP-4353	TCGA-BP-4353-01A-02R-1289-07	375	1	male	61	I
TCGA-B0-5104	TCGA-B0-5104-01A-01R-1420-07	0	1	female	90	I
TCGA-DV-5569	TCGA-DV-5569-01A-01R-1541-07	355	0	female	29	I
TCGA-B0-4827	TCGA-B0-4827-01A-02R-1420-07	885	1	female	77	III
TCGA-B0-5095	TCGA-B0-5095-01A-01R-1420-07	245	1	male	81	III
TCGA-BP-4330	TCGA-BP-4330-01A-01R-1289-07	1888	0	female	60	III
TCGA-A3-3370	TCGA-A3-3370-01A-02R-1420-07	2274	0	female	48	I
TCGA-B0-4815	TCGA-B0-4815-01A-01R-1503-07	1588	1	male	65	III
TCGA-G6-A8L7	TCGA-G6-A8L7-01A-11R-A37O-07	2133	0	female	81	I
