# Supplementary material for: Prognostic and immunological significance of calcium-related gene signatures in renal clear cell carcinoma
Source: Front Pharmacol. 2022 Dec 14;13:1055841. doi: 10.3389/fphar.2022.1055841 (PMC9795407; doi:10.3389/fphar.2022.1055841)
Supplement: Supplementary file 7 [file Table5.XLSX]

## Sheet: Sheet1
Table S5. Clinical characteristics of patients for validation of TRPM3 mRNA
Type	Gender	Disease	Stage
tumor	female	KIRC	I
normal
tumor	male	KIRC	I
normal
tumor	female	KIRC	I
normal
tumor	male	KIRC	II
normal
tumor	male	KIRC	II
normal
tumor	female	KIRC	III
normal
